# Supplementary material for: Impact of Vaccination and Public Health Measures on the Severity of SARS-CoV-2 Omicron Infections in China: A Systematic Review and Meta-Regression Analysis
Source: Vaccines (Basel). 2025 Jul 12;13(7):747. doi: 10.3390/vaccines13070747 (PMC12301040; doi:10.3390/vaccines13070747)
Supplement: Supplementary file 1 [file vaccines-13-00747-s001.zip]

Archive with 7 entries (7 files):
- severity_China_appendix.pdf
- Supplementary data1_fever.csv
- Supplementary data2_cough.csv
- Supplementary data3_sore throat.csv
- Supplementary data4_symptomatic.csv
- Supplementary data5_severe.csv
- Supplementary data6_death.csv
