# Supplementary material for: Impact of Vaccination and Public Health Measures on the Severity of SARS-CoV-2 Omicron Infections in China: A Systematic Review and Meta-Regression Analysis
Source: Vaccines (Basel). 2025 Jul 12;13(7):747. doi: 10.3390/vaccines13070747 (PMC12301040; doi:10.3390/vaccines13070747)
Supplement: Supplementary file 1 [file vaccines-13-00747-s001.zip › Supplementary data1_fever.csv]

study	pmid	city	province	date1	date2	relaxation	variant1	variant2	variant3	variant_domin	event	all	ascertainment	precise period	design	setting	followup	age	method	vac	definition	location	antiviral	exposure	GRI	CHI	SI
Bi X	36068832	Taizhou	Zhejiang	2022.03.29	2022.05.07	0	1	0	2	BA.2	34	65	PCR	1	retrospective cohort	hospital	1	33	median	NA	> 37	Taizhou Public health Center	NA	NA	68.63225	78.437	73.86575
Bian X	36305107	Shanghai	Shanghai	2022.04.08	2022.05.10	0	1	0	2	BA.2	263	380	PCR	1	retrospective	hospital	1	21.6	median	0.44	NA	Shanghai Sixth People's Hospital	0.02	NA	84.97879	95.32515	92.73515
Gu B	35796535	Suzhou	Jiangsu	2022.02.13	2022.02.20	0	0	0	1	BA.1	38	116	PCR	1	retrospective cohort	hospital	0	34.5	median	0.83	NA	Fifth people's hospital of Suzhou	0	NA	62.66125	71.6175	61.40375
Hua Q	36298618	Lanzhou	Gansu	2022.07.11	2022.07.26	0	1	0	2	BA.2	96	225	PCR	1	retrospective cohort	hospital	NA	42	median	0.9	> 37.3	Second people's hospital of Lanzhou	NA	NA	69.2375	79.12625	76.79063
Li Hy	36304945	Changchun	Jilin	2022.03.15	2022.06.15	0	1	0	2	BA.2	64	180	PCR	0	retrospective cohort	hospital	NA	45.7	mean	0.79	NA	First hospital of Jilin University	NA	NA	75.33984	86.10426	82.97148
Li Hr	36420118	Quanzhou	Fujian	2022.03.13	2022.05.06	0	1	0	2	BA.2	436	3265	PCR	1	retrospective cohort	hospital	NA	36	mean	0.83	NA	First hospital of Quanzhou	0.01	NA	64.07529	71.34235	62.82412
Li Qg	36313994	Anyang	Henan	2022.01.08	2022.02.13	0	0	0	1	BA.1	96	384	PCR	1	retrospective cohort	hospital	NA	26.4	mean	0.95	> 37.3	Fifth people's hospital of Anyang	0.02	NA	64.91459	74.18946	67.50216
Li T	36395665	Tianjin	Tianjin	2022.01.21	2022.02.24	0	0	0	1	NA	132	430	PCR	1	retrospective cohort	hospital	1	36	mean	0.89	NA	Tianjin First Central hospital	0	NA	68.11114	77.844	74.78857
Lu G	35924388	Shanghai	Shanghai	2022.04.15	2022.05.15	0	1	0	2	BA.2	273	1377	PCR	1	prospective cohot	hospital	NA	76	median	0.27	NA	Shanghai ninth people�s hospital, Huashan Hospital, and Shang-hai sixth people�s hospita	0.4	NA	84.4471	94.71677	91.78935
Pei H	36389157	Shanghai	Shanghai	2022.04.05	2022.05.08	0	1	0	2	BA.2	2027	25207	PCR	1	retrospective cohort	fangcang	NA	45	median	0.81	NA	Lingang Fangcang	NA	NA	85.23647	95.62	93.19353
Shao J	36146487	Shanghai	Shanghai	2022.04.18	2022.05.30	0	1	0	2	BA.2	103	226	PCR	1	retrospective cohort	hospital	0	52	median	0.56	> 37.5	Jiading District Central hospital	0.07	NA	84.38	94.64	91.67
Shen J	36419783	Shanghai	Shanghai	2022.05.15	2022.06.15	0	1	0	2	BA.2	156	349	PCR	0	retrospective cohort	hospital	NA	72	mean	NA	NA	Shanghai Ninth people's hospital	0.6	NA	74.12375	82.92125	75.17469
Shen N	36251118	Shanghai	Shanghai	2022.03.28	2022.04.30	0	1	0	2	BA.2	585	676	PCR	1	prospective cohot	hospital	0	2.9	median	0.14	NA	Shanghai Children's Medical Center	NA	NA	85.97059	96.46	94.49941
Shen X	36535135	Shanghai	Shanghai	2022.04.18	2022.06.01	0	1	0	2	BA.2	157	351	PCR	1	cross-sectional	hospital	1	70.6	mean	0.4	NA	Shanghai Ninth people's hospital	NA	NA	83.89378	94.08444	90.888
Shen Y	35579892	Shanghai	Shanghai	2022.03.08	2022.03.24	0	1	0	2	BA.2	17	136	PCR	1	prospective cohot	hospital	0	34	mean	0.88	NA	NA	0.4	NA	66.26765	74.99824	62.85412
Wei X		Zhuhai	Guangdong	2022.01.13	2022.03.20	0	0	0	1	NA	19	84	PCR	1	retrospective cohort	hospital	0	36.6	mean	0.89	NA	SYS University affiliated fifth hospital	0	NA	61.60269	68.78075	62.91463
Xu X	36334390	Shanghai	Shanghai	2022.04.15	2022.05.12	0	1	0	2	BA.2	230	2818	PCR	1	RCT	fangcang	1	46	mean	0.74	NA	Shanghai New International Expo Center	0.01	NA	84.45429	94.725	91.80214
Yang N	35903393	Ningbo	Zhejiang		2022.04.15	0	1	0	2	BA.2	154	382	PCR	0	retrospective cohort	hospital	NA	32	median	NA	NA	Ningbo First hospital	NA	NA
Yang W	35948265	Tianjin	Tianjin	2022.01.08	2022.01.18	0	0	0	1	BA.1	122	310	PCR	1	retrospective cohort	hospital	0	35	median	0.87	NA	Haihe hospital of Tianjin	0	NA	63.11545	72.13455	65.90818
Zhang Jg	35615088	Suzhou	Jiangsu	2022.02.13	2022.03.21	0	1	0	2	BA.2	51	169	PCR	1	retrospective cohort	hospital	NA	33	median	0.73	NA	Fifth hospital of Suzhou	0	NA	63.00568	72.00946	62.01514
Feng Lt		Tianjin	Tianjin	2021.12.20	2022.01.15	0	0	0	1	BA.1	40	92	PCR	1	retrospective cohort	hospital	NA	31.28	median	0.98	NA	Haihe hospital of Tianjin	0	NA	54.78148	62.60815	51.09963
Feng Lm		Tianjin	Tianjin	2022.01.14	2022.02.08	0	0	0	1	BA.1	17	40	PCR	1	retrospective cohort	hospital	1	47	mean	0.95	> 37.3	Haihe hospital of Tianjin	0	NA	68.23	77.98	75
Fu Jy		Shanghai	Shanghai	2022.04.05	2022.05.15	0	1	0	2	BA.2	60	99	PCR	1	retrospective cohort	fangcang	1	34	mean	1	NA	Shanghai Songjiang B5 fangcang	NA	NA	85.09024	95.45268	92.93341
Gu Q		Lianyungang	Jiangsu	2022.03.04	2022.04.22	0	1	0	2	BA.2	25	89	PCR	1	retrospective cohort	hospital	NA	8.07	mean	0.83	NA	Fourth People's hospital of Lianyungang	NA	NA	63.3944	72.4546	62.7072
Hu Cc		Shanghai	Shanghai	2022.04.13	2022.05.08	0	1	0	2	BA.2	101	103	PCR	1	prospective cohort	hospital	1	1.5	median	0	NA	Shanghai Renji Hospital	NA	NA	84.62	94.91462	92.09692
Sun H		Tianjin	Tianjin	2022.01.08	2022.02.13	0	0	0	1	BA.1	41	179	PCR	1	retrospective cohort	hospital	NA	47.87	mean	0.85	NA	First affiliated hospital of Tianjin University of TCM	0	NA	66.70946	76.24216	72.29703
Zhang Y		Shanghai	Shanghai	2022.04.09	2022.05.11	0	1	0	2	BA.2	34202	122151	PCR	1	retrospective	fangcang	1	44.91	mean	0.77	NA	NECC fangcang	NA	NA	84.88424	95.21697	92.56697
Sun F		Shanghai	Shanghai	2022.03.20	2022.05.06	0	1	0	2	BA.2	130	1029	PCR	1	retrospective cohort	hospital	1	69.62	mean	0.34	NA	Huashan Hospital	NA	NA	83.49854	93.63563	90.10542
Li X	35764610	Shenzhen	Guangdong	2021.12.22	2022.03.23	0	1	0	2	BA.2	274	465	PCR	1	retrospective cohort	hospital	NA	6	median	0.29	guideline	Shenzhen Third People's Hospital	0	NA	61.05431	67.9951	61.69235
Ben S	38915037	Shanghai	Shanghai	2022.01.31	2022.05.31	0	1	0	2	BA.2	100	321	PCR	1	retrospective cohort	hospital	1	33	mean	0.9	NA	Shanghaii General hospital	NA	NA	76.82307	86.46634	80.27297
Cao Z	38947348	Changchun	Jilin	2022.03.15	2022.04.15	0	1	0	2	BA.2	192	328	PCR	0	retrospective cohort	hospital	1	40	mean	0.93	NA	Changchun University of TCM affiliated Hospital	NA	NA	76.365	87.27688	84.84219
Han X	36979880	Wuhan	Hubei	2022.12.07	2022.12.13	0	2	1	7	BF.7	123	168	PCR	1	retrospective cohort	hospital	1	45	mean	0.84	NA	Wuhan Jinyintan Hospita;	0.48	NA	0	0	0
Liu W	38130170	Shanghai	Shanghai	2022.03.17	2022.05.18	0	1	0	2	BA.2	13611	208373	PCR		retrospective multicenter	fangcang	NA	42	median	0.75	NA	Three fangcang in Shanghai	NA	NA	83.06317	93.16619	89.37556
Liu X	38125480	Changsha	Hunan	2021.12.15	2022.08.31	0	1	0	9		33	119	PCR	0	retrospective cohort	hospital	1	43	median	0.94	NA	First Hospital of Changsha	NA	NA	64.40077	66.62404	53.86619
Peng H	37110363	Nanchang	Jiangxi	2022.03.20	2022.04.30	0	1	0	2	BA.2	69	508	PCR	1	hospital	hospital	NA	45	median	0.79	> 37.3	First affiliated hospital of Nanchang University	NA	0	63.76667	72.87571	62.83238
Sha J	36731245	Changchun	Jilin	2022.03.10	2022.05.30	0	1	0	2	BA.2	1742	3715	PCR	1	retrospective cohort	fangcang	1	38.6	mean	0.87	NA	Changchun fangcang	NA	NA	74.87212	85.56985	82.14288
Sun Y	38736994		National	2023.04.01	2023.05.30	1	2	1	8	XBB	32320	42987	PCR, RAT	1	cross-sectional	survey	NA	29	mean	0.93	NA	0.93	NA	0.52	0	0	0
Wang Yh	38360539	Hohhot	Inner Mogolia	2022.10.15		0	2	1	7	BF.7	2538	5594	PCR	0	retrospective cohort	hospital	1	41	median	0.77	NA	First Hospital of Hohhot	NA	NA
Wang Y	36843224	Shanghai	Shanghai	2022.04.12	2022.06.15	0	1	0	2	BA.2	144	760	PCR	1	retrospective cohort	hospital	NA	78	mean	NA	NA	Shidong Hospital	0.35	NA	79.45877	89.01723	83.77692
Zhang H	38092887	Quanzhou	Fujian	2022.03.13	2022.04.14	0	1	0	2	BA.2	698	2514	PCR	1	retrospective cohort	hospital	1	35	median	0.83	NA	Quanzhou First affiliated hospital of Fujian University of TCM	0.005	NA	64.21097	71.43	62.96
Chen B	37693834	Hangzhou	Zhejiang	2023.01.03	2023.01.10	1	2	1			576	602		1	cohort	hospital	1	43.8	mean	NA	NA	Zhejiang Hospital of TCM	NA	NA	0	0	0
Cheng L	39240085	Guangzhou	Guangdong	2022.12.16	2023.01.19	1	2	1	5	BA.5	433	755		1	hospital	hospital	NA	75	median	0.35	NA	Seven medical centers	NA	NA	0	0	0
Chu J	38873290		Jiangsu	2023.02.02	2023.03.31	1	2	1			196	327		1	cross-sectional	hospital	1	40.6	mean		NA	NA	NA	1	0	0	0
Du Y	38926881	Changsha	Hunan	2023.02.06	2023.05.04	1	2	1			91	120		1	prospective cross-sectional	survey	1	40.7	mean	0.92	NA	NA	NA	NA	0	0	0
Gao M	38293451	Guangzhou	Guangdong	2022.12.15	2023.02.15	1	2	1	5		69	124		0	survey	survey	0	41.5	mean	0.89	NA	NA	NA	NA	0	0	0
Gao X	37802303	Hohhot	Inner Mogolia	2022.09.28	2022.10.03	0	2	1	7	BF.7	173	421		1	hospital	hospital	1	33.4	mean	0.93	NA	Inner Mongolia Fourth Hospital	NA	NA	58.07	66.37	55.09
Li H	37841011	Xian	Shaanxi	2022.12.08	2023.01.31	1	2	1			117	223		1	cross-sectional	hospital	0	75	median	NA	NA	Xian people's hospital	0.38	NA	0	0	0
Miao Y	37325696	Nanyang	Henan	2022.12.21	2023.01.08	1	2	1	5	BA.5	145	210		1	hospital	hospital	NA	67.6	mean	NA	NA	Nanyang Central Hospital	NA	NA	0	0	0
Qin S	37691586		national	2022.10.15	2023.02.21	1	1	0	9		4390	6728		0	cross-sectional	survey	NA	37	mean		NA	NA	NA	NA	0	0	0
Qu L	38675989		Guangdong	2022.12.15	2023.07.15	1	2	1	5	BA.5	44	45		0	cohort	survey	1	32.5	mean	1	> 37.3	NA	NA	0	0	0	0
Qu L	38675989		Guangdong	2022.12.15	2023.07.15	1	2	1	8	XBB	7	13		0	cohort	survey	1	29	mean	1	> 37.3	NA	NA	0	0	0	0
Xu T	38315527		national	2022.12.31	2023.01.11	1	2	1	9		10243	11718		1	cross-sectional	survey	NA	37	median	0.96	NA	NA	0.03	NA	0	0	0
Su Z	39090598		national	2023.01.28	2023.02.21	1	2	1	9		22737	32528		1	cross-sectional	survey	NA	40.2	mean	1	NA	NA	NA	NA	0	0	0
Yang H	37635385	Beijing		2022.12.19	2023.01.05	1	2	1	7	BF.7	498	770		1	retrospective cohort	hospital	1	59	median	0.72	NA	Beijing Chaoyang Hospital	NA	NA	0	0	0
Fu J		Ganzhou	Jiangxi	2022.09.06	2022.09.26	0	1	0			136	239		1	hospital	hospital	1	37	mean	0.93	NA	Fifth people's hospital of Ganzhou	NA	NA	73.18	83.63	78.24
Qin T		Nanning	Guangxi	2022.12.15	2023.01.15	1	2	1	5		286	858		0	prospective	hospital	1	58.5	mean	0.67	NA	Second affiliated hospital of Guangzi medical university	NA	NA	0	0	0
Yu W	37537950	Shanghai	Shanghai	2022.12.15	2023.01.31	1	2	1	5	BA.5	63	148	PCR or RAT	0	prospective cohort	hospital	1	41.3	mean	0.83	NA	Huashan Hospital, Renji Hospital,and Shanghai Jing'an Central Hospita	NA	1	0	0	0
Yu W	37537950	Shanghai	Shanghai	2022.12.15	2023.01.31	1	2	1	5	BA.5	135	148	PCR or RAT	0	prospective cohort	hospital	1	41.3	mean	0.88	NA	Huashan Hospital, Renji Hospital,and Shanghai Jing'an Central Hospita	NA	0	0	0	0
Huo D	37404291	Beijing	Beijing	2023.03.02	2023.03.06	1	2	1	7	BF.7	206	317		1	cross-sectional	survey	NA	41	median	0.89	NA	NA	NA	NA	0	0	0
Huo D	37404291	Beijing	Beijing	2023.03.02	2023.03.06	1	2	1	5	BA.5	65	90		1	cross-sectional	survey	NA	41	median	0.91	NA	NA	NA	NA	0	0	0
Li Y	36458144	Changchun	Jilin	2022.03.15	2022.04.15	0	1	0	2	BA.2	75	134	PCR	1	retrospective cohort	hospital	1	5.7	median	0.41	NA	First Affiliated Hospital of Jilin University	0.4	NA	76.365	87.27688	84.84219
