# Supplementary material for: Impact of Vaccination and Public Health Measures on the Severity of SARS-CoV-2 Omicron Infections in China: A Systematic Review and Meta-Regression Analysis
Source: Vaccines (Basel). 2025 Jul 12;13(7):747. doi: 10.3390/vaccines13070747 (PMC12301040; doi:10.3390/vaccines13070747)
Supplement: Supplementary file 1 [file vaccines-13-00747-s001.zip › Supplementary data3_sore throat.csv]

study	pmid	city	province	date1	date2	relaxation	variant1	variant2	variant3	variant_domin	event	all	ascertainment	precise period	design	setting	followup	age	method	vac	location	antiviral	exposure	GRI	CHI	SI
Bian X	36305107	Shanghai	Shanghai	2022.04.08	2022.05.10	0	1	0	2	BA.2	122	380	PCR	1	retrospective	hospital	1	21.6	median	0.44	Shanghai Sixth People's Hospital	NA	NA	84.97879	95.32515	92.73515
Gu B	35796535	Suzhou	Jiangsu	2022.02.13	2022.02.20	0	0	0	1	BA.1	37	116	PCR	1	retrospective cohort	hospital	0	34.5	median	0.83	Fifth people's hospital of Suzhou	0	NA	62.66125	71.6175	61.40375
Li Hr	36420118	Quanzhou	Fujian	2022.03.13	2022.05.06	0	1	0	2	BA.2	395	3265	PCR	1	retrospective cohort	hospital	NA	36	mean	0.83	First hospital of Quanzhou	0.01	NA	64.07529	71.34235	62.82412
Li T	36395665	Tianjin	Tianjin	2022.01.21	2022.02.24	0	0	0	1	NA	82	430	PCR	1	retrospective cohort	hospital	1	36	mean	0.89	Tianjin First Central hospital	0	NA	68.11114	77.844	74.78857
Li Y	36458144	Changchun	Jilin	2022.03.15	2022.04.15	0	1	0	2	BA.2	38	134	PCR	1	retrospective cohort	hospital	1	5.7	median	0.41	First Affiliated Hospital of Jilin University	NA	NA	76.365	87.27688	84.84219
Lu G	35924388	Shanghai	Shanghai	2022.04.15	2022.05.15	0	1	0	2	BA.2	247	1377	PCR	1	prospective cohot	hospital	NA	76	median	0.27	Shanghaininth people�s hospital, Huashan Hospital, and Shang-hai sixth people�s hospita	0.4	NA	84.4471	94.71677	91.78935
Pei H	36389157	Shanghai	Shanghai	2022.04.05	2022.05.08	0	1	0	2	BA.2	5848	25207	PCR	1	retrospective cohort	fangcang	NA	45	median	0.81	Lingang Fangcang	NA	NA	85.23647	95.62	93.19353
Shao J	36146487	Shanghai	Shanghai	2022.04.18	2022.05.30	0	1	0	2	BA.2	44	226	PCR	1	retrospective cohort	hospital	0	52	median	0.56	Jiading District Central hospital	0.13	NA	84.38	94.64	91.67
Shen J	36419783	Shanghai	Shanghai	2022.05.15	2022.06.15	0	1	0	2	BA.2	131	349	PCR	0	retrospective cohort	hospital	NA	72	mean	NA	Shanghai Ninth people's hospital	0.6	NA	74.12375	82.92125	75.17469
Shen X	36535135	Shanghai	Shanghai	2022.04.18	2022.06.01	0	1	0	2	BA.2	253	351	PCR	1	cross-sectional	hospital	1	70.6	mean	0.4	Shanghai Ninth people's hospital	NA	NA	83.89378	94.08444	90.888
Shen Y	35579892	Shanghai	Shanghai	2022.03.08	2022.03.24	0	1	0	2	BA.2	46	136	PCR	1	prospective cohot	hospital	0	34	mean	0.88	NA	0.44	NA	66.26765	74.99824	62.85412
Yang N	35903393	Ningbo	Zhejiang		2022.04.15	0	1	0	2	BA.2	122	382	PCR	0	retrospective cohort	hospital	NA	32	median	NA	Ningbo First hospital	NA	NA
Yang W	35948265	Tianjin	Tianjin	2022.01.08	2022.01.18	0	0	0	1	BA.1	118	310	PCR	1	retrospective cohort	hospital	0	35	median	0.87	Haihe hospital of Tianjin	0	NA	63.11545	72.13455	65.90818
Zeng Q	35847120	Anyang	Henan	2022.01.08	2022.01.29	0	0	0	1	BA.1	100	380	PCR	1	prospective cohot	hospital	0	18	median	0.97	Fifth people's hospital of Anyang	0	NA	65.98136	75.40818	70.83
Zhang Jg	35615088	Suzhou	Jiangsu	2022.02.13	2022.03.21	0	1	0	2	BA.2	24	169	PCR	1	retrospective cohort	hospital	NA	33	median	0.73	Fifth hospital of Suzhou	NA	NA	63.00568	72.00946	62.01514
Feng Lt		Tianjin	Tianjin	2021.12.20	2022.01.15	0	0	0	1	BA.1	25	92	PCR	1	retrospective cohort	hospital	NA	31.28	median	0.98	Haihe hospital of Tianjin	0	NA	54.78148	62.60815	51.09963
Feng Lm		Tianjin	Tianjin	2022.01.14	2022.02.08	0	0	0	1	BA.1	17	40	PCR	1	retrospective cohort	hospital	1	47	mean	0.95	Haihe hospital of Tianjin	0	NA	68.23	77.98	75
Fu Jy		Shanghai	Shanghai	2022.04.05	2022.05.15	0	1	0	2	BA.2	38	99	PCR	1	retrospective cohort	fangcang	1	34	mean	1	Shanghai Songjiang B5 fangcang	NA	NA	85.09024	95.45268	92.93341
Gu Q		Lianyungang	Jiangsu	2022.03.04	2022.04.22	0	1	0	2	BA.2	2	89	PCR	1	retrospective cohort	hospital	NA	8.07	mean	0.83	Fourth People's hospital of Lianyungang	NA	NA	63.3944	72.4546	62.7072
Zhang Y		Shanghai	Shanghai	2022.04.09	2022.05.11	0	1	0	2	BA.2	33103	122151	PCR	1	retrospective	fangcang	1	44.91	mean	0.77	NECC fangcang	NA	NA	84.88424	95.21697	92.56697
Sun H		Tianjin	Tianjin	2022.01.08	2022.02.13	0	0	0	1	BA.1	5	1029	PCR	1	retrospective cohort	hospital	1	69.62	mean	0.34	Huashan Hospital	0	NA	66.70946	76.24216	72.29703
Li X	35764610	Shenzhen	Guangdong	2021.12.22	2022.03.23	0	1	0	2	BA.2	112	373	PCR	1	retrospective cohort	hospital	NA	6	median	0.29	Shenzhen Third People's Hospital	NA	NA	61.05431	67.9951	61.69235
Ben S	38915037	Shanghai	Shanghai	2022.01.31	2022.05.31	0	1	0	2	BA.2	46	321	PCR	1	hospital	hospital	1	33	mean	0.9	Shanghaii General hospital	NA	NA	76.82307	86.46634	80.27297
Han X	36979880	Wuhan	Hubei	2022.12.07	2022.12.13	1	2	1	7	BF.7	51	168	PCR	1	retrospective cohort	hospital	1	45	mean	0.84	Wuhan Jinyintan Hospita;	0.48	NA	0	0	0
Liu W	38130170	Shanghai	Shanghai	2022.03.17	2022.05.18	0	1	0	2	BA.2	2502	208373	PCR		retrospective multicenter	fangcang	NA	42	median	0.75	Three fangcang in Shanghai	NA	NA	83.06317	93.16619	89.37556
Liu X	38125480	Changsha	Hunan	2021.12.15	2022.08.31	0	1	0	9		39	119	PCR	0	retrospective cohort	hospital	1	43	median	0.94	First Hospital of Changsha	NA	NA	64.40077	66.62404	53.86619
Peng H	37110363	Nanchang	Jiangxi	2022.03.20	2022.04.30	0	1	0	2	BA.2	49	508	PCR	1	hospital	hospital	NA	45	median	0.79	First affiliated hospital of Nanchang University	NA	0	63.76667	72.87571	62.83238
Sha J	36731245	Changchun	Jilin	2022.03.10	2022.05.30	0	1	0	2	BA.2	512	3715	PCR	1	retrospective cohort	fangcang	1	38.6	mean	0.87	Changchun fangcang	NA	NA	74.87212	85.56985	82.14288
Sun Y	38736994		national	2023.04.01	2023.05.30	1	2	1	8	XBB	31181	42987	PCR, RAT	1	cross-sectional	survey	NA	29	mean	0.93	0.93	NA	0.52	0	0	0
Wang Yh	38360539	Hohhot	Inner Mogolia	2022.10.15		0	2	1	7	BF.7	2627	5594	PCR	0	retrospective cohort	hospital	1	41	median	0.77	First Hospital of Hohhot	NA	NA
Wang Y	36843224	Shanghai	Shanghai	2022.04.12	2022.06.15	0	1	0	2	BA.2	125	760	PCR	1	retrospective cohort	hospital	NA	78	mean	NA	Shidong Hospital	0.35	NA	79.45877	89.01723	83.77692
Zhang H	38092887	Quanzhou	Fujian	2022.03.13	2022.04.14	0	1	0	2	BA.2	389	2514	PCR	1	retrospective cohort	hospital	1	35	median	0.83	Quanzhou First affiliated hospital of Fujian University of TCM	0.005	NA	64.21097	71.43	62.96
Zhang K	39107338	Beijing	Beijing	2022.12.24	2023.01.16	1	2	1	7		34762	57982	RAT	1	survey	survey	0	36.7	mean	0.95	NA	NA	0.01	0	0	0
Chen B	37693834	Hangzhou	Zhejiang	2023.01.03	2023.01.10	1	2	1			3	602		1	hospital	hospital	1	43.8	mean	NA	Zhejiang Hospital of TCM	NA	NA	0	0	0
Chu J	38873290		Jiangsu	2023.02.02	2023.03.31	1	2	1			52	327		1	cross-sectional	hospital	1	40.6	mean		NA	NA	1	0	0	0
Gao M	38293451	Guangzhou	Guangdong	2022.12.15	2023.02.15	1	2	1	5		50	124		0	survey	survey	0	41.5	mean	0.89	NA	NA	NA	0	0	0
Gao X	37802303	Hohhot	Inner Mogolia	2022.09.28	2022.10.03	0	2	1	7	BF.7	173	421		1	hospital	hospital	1	33.4	mean	0.93	Inner Mongolia Fourth Hospital	NA	NA	58.07	66.37	55.09
Li H	37841011	Xian	Shaanxi	2022.12.08	2023.01.31	1	2	1			19	223		1	cross-sectional	hospital	0	75	median	NA	Xian people's hospital	0.38	NA	0	0	0
Qin S	37691586		national	2023.01.22	2023.02.21	1	1	0	9		3534	6728		1	cross-sectional	survey	NA	37	mean		NA	NA	NA	0	0	0
Xu T	38315527		national	2022.12.31	2023.01.11	1	2	1	9		7576	11718		1	cross-sectional	survey	NA	37	median	NA	NA	0.03	NA	0	0	0
Su Z	39090598		national	2023.01.28	2023.02.21	1	2	1	9		17659	32528		1	cross-sectional	survey	NA	40.2	mean	1	NA	NA	NA	0	0	0
Yang H	37635385	Beijing	Beijing	2022.12.19	2023.01.05	1	2	1	7	BF.7	290	770		1	retrospective cohort	hospital	1	59	median	0.72	Beijing Chaoyang Hospital	NA	NA	0	0	0
Fu J		Ganzhou	Jiangxi	2022.09.06	2022.09.26	0	1	0			53	239		1	hospital	hospital	1	37	mean	0.93	Fifth people's hospital of Ganzhou	NA	NA	73.18	83.63	78.24
Yu W	37537950	Shanghai	Shanghai	2022.12.15	2023.01.31	1	2	1	5	BA.5	168	296	PCR or RAT	0	prospective cohort	hospital	1	41.3	mean	0.83	Huashan Hospital, Renji Hospital,and Shanghai Jing'an Central Hospita	NA	1	0	0	0
Yu W	37537950	Shanghai	Shanghai	2022.12.15	2023.01.31	1	2	1	5	BA.5	87	148	PCR or RAT	0	prospective cohort	hospital	1	41.3	mean	0.88	Huashan Hospital, Renji Hospital,and Shanghai Jing'an Central Hospita	NA	0	0	0	0
Qu L	38675989		Guangdong	2022.12.15	2023.07.15	1	2	1	5	BA.5	34	45		0	cohort	survey	1	32.5	mean	1	NA	NA	0	0	0	0
Qu L	38675989		Guangdong	2022.12.15	2023.07.15	1	2	1	8	XBB	9	13		0	cohort	survey	1	29	mean	1	NA	NA	0	0	0	0
