# Supplementary material for: Impact of Vaccination and Public Health Measures on the Severity of SARS-CoV-2 Omicron Infections in China: A Systematic Review and Meta-Regression Analysis
Source: Vaccines (Basel). 2025 Jul 12;13(7):747. doi: 10.3390/vaccines13070747 (PMC12301040; doi:10.3390/vaccines13070747)
Supplement: Supplementary file 1 [file vaccines-13-00747-s001.zip › Supplementary data4_symptomatic.csv]

study	pmid	city	province	date1	date2	relaxation	variant1	variant2	variant3	variant_domin	event	all	ascertainment	precise period	design	setting	followup	age	method	vac	definition	location	antiviral	exposure	GRI	CHI	SI
Bi X	36068832	Taizhou	Zhejiang	2022.03.29	2022.05.07	0	1	0	2	BA.2	61	65	PCR	1	retrospective cohort	hospital	1	33	median	NA	v9	Taizhou Public health Center	NA	NA	68.63225	78.437	73.86575
Fan X	35686205	Jilin	Jilin	2022.03.03	2022.04.12	0	1	0	2	BA.2	13872	27036	PCR	1	outbreak investigation	outbreak	NA	NA	NA	NA	v9	NA	NA	NA	72.72488	83.11634	78.36732
Gu B	35796535	Suzhou	Jiangsu	2022.02.13	2022.02.20	0	0	0	1	BA.1	87	116	PCR	1	retrospective cohort	hospital	0	34.5	median	0.83	v8	Fifth people's hospital of Suzhou	NA	NA	62.66125	71.6175	61.40375
He W			Jiangsu	2022.02.13	2022.04.09	0	0	0	1	BA.1	123	175	PCR	1	outbreak investigation	outbreak	NA	NA	NA	NA	v9	NA	NA	NA	63.27518	72.31839	62.49518
He W			Jiangsu	2022.02.13	2022.04.09	0	1	0	2	BA.2	138	1255	PCR	1	outbreak investigation	outbreak	NA	NA	NA	NA	v9	NA	NA	NA	63.27518	72.31839	62.49518
Hua Q	36298618	Lanzhou	Gansu	2022.07.11	2022.07.26	0	1	0	2	BA.2	164	225	PCR	1	retrospective cohort	hospital	NA	42	median	0.9	v9	Second people's hospital of Lanzhou	NA	NA	69.2375	79.12625	76.79063
Li Hy	36304945	Changchun	Jilin	2022.03.15	2022.06.15	0	1	0	2	BA.2	118	180	PCR	0	retrospective cohort	hospital	NA	45.7	mean	0.79	v9	First hospital of Jilin University	NA	NA	75.33984	86.10426	82.97148
Li Hr	36420118	Quanzhou	Fujian	2022.03.13	2022.05.06	0	1	0	2	BA.2	1269	3265	PCR	1	retrospective cohort	hospital	NA	36	mean	0.83	v9	First hospital of Quanzhou	0.01	NA	64.07529	71.34235	62.82412
Li J	36016103	Beijing	Beijing	2022.01.15	2022.04.15	0	1	0	2	BA.2	145	154	PCR	0	retrospective cohort	hospital	NA	NA	NA	NA	v9	NA	NA	NA	66.6311	76.15154	66.86912
Li T	36395665	Tianjin	Tianjin	2022.01.21	2022.02.24	0	0	0	1	NA	423	430	PCR	1	retrospective cohort	hospital	1	36	mean	0.88	NA	Tianjin First Central hospital	NA	NA	68.11114	77.844	74.78857
Qiu W	36405724	Shanghai	Shanghai	2022.04.12	2022.06.17	0	1	0	2	BA.2	1991	2347	PCR	1	retrospective cohort	hospital	0	72.2	mean	NA	v9	Shanghai Fourth people's hospital	NA	NA	79.20182	88.72364	83.36333
Shao J	36146487	Shanghai	Shanghai	2022.04.18	2022.05.30	0	1	0	2	BA.2	222	226	PCR	1	retrospective cohort	hospital	0	52	median	0.56	v9	Jiading District Central hospital	NA	NA	84.38	94.64	91.67
Shen X	36535135	Shanghai	Shanghai	2022.04.18	2022.06.01	0	1	0	2	BA.2	301	351	PCR	1	cross-sectional	hospital	1	70.6	mean	0.4	v9	Shanghai Ninth people's hospital	NA	NA	83.89378	94.08444	90.888
Shen Y	35579892	Shanghai	Shanghai	2022.03.08	2022.03.24	0	1	0	2	BA.2	58	136	PCR	1	prospective cohort	hospital	0	34	mean	0.88	NA	NA	0.44	NA	66.26765	74.99824	62.85412
Wang Z			Zhejiang	2022.03.01	2022.05.31	0	1	0	2	BA.2	672	1598	PCR	1	outbreak investigation	outbreak	NA	39	mean	NA	v8	NA	NA	NA	65.58848	74.95696	68.83587
Wei X		Zhuhai	Guangdong	2022.01.13	2022.03.20	0	0	0	1	NA	50	84	PCR	1	retrospective cohort	hospital	0	36.6	mean	0.89	v8	SYS University affiliated fifth hospital	NA	NA	61.60269	68.78075	62.91463
Wu D	35850623	Anyang	Henan	2022.01.08	2022.01.29	0	0	0	1	BA.1	384	421	PCR	1	retrospective cohort	outbreak	1	26.3	mean	1	guideline	NA	NA	NA	65.98136	75.40818	70.83
Xu X	36334390	Shanghai	Shanghai	2022.04.15	2022.05.12	0	1	0	2	BA.2	562	2818	PCR	1	RCT	fangcang	0	46	mean	0.74	v9	Shanghai New International Expo Center	0.01	NA	84.45429	94.725	91.80214
Yang N	35903393	Ningbo	Zhejiang		2022.04.15	0	1	0	2	BA.2	289	382	PCR	0	retrospective cohort	hospital	NA	32	median	NA	NA	Ningbo First hospital	NA	NA
Yang W	35948265	Tianjin	Tianjin	2022.01.08	2022.01.18	0	0	0	1	BA.1	300	310	PCR	1	retrospective cohort	hospital	0	35	median	0.87	v8	Haihe hospital of Tianjin	NA	NA	63.11545	72.13455	65.90818
Zeng Q	35847120	Anyang	Henan	2022.01.08	2022.01.29	0	0	0	1	BA.1	380	380	PCR	1	prospective cohot	hospital	1	18	median	0.97	NA	Fifth people's hospital of Anyang	NA	NA	65.98136	75.40818	70.83
Zhang Jg	35615088	Suzhou	Jiangsu	2022.02.13	2022.03.21	0	1	0	2	BA.2	90	169	PCR	1	retrospective cohort	hospital	NA	33	median	0.73	NA	Fifth hospital of Suzhou	NA	NA	63.00568	72.00946	62.01514
Gu Q		Lianyungang	Jiangsu	2022.03.04	2022.04.22	0	1	0	2	BA.2	49	89	PCR	1	retrospective cohort	hospital	NA	8.07	mean	0.83	v9	Fourth People's hospital of Lianyungang	NA	NA	63.3944	72.4546	62.7072
Liu L		Shanghai	Shanghai	2022.04.12	2022.05.15	0	1	0	2	BA.2	57	220	PCR	1	retrospective cohort	fangcang	1	43	median	NA	v9	Shanghai Chongming Lotus Expo Park fangcang	NA	NA	84.62471	94.92	92.10529
Lv Y		Shanghai	Shanghai	2022.04.09	2022.05.22	0	1	0	2	BA.2	2582	19156	PCR	1	retrospective cohort	fangcang	1	42.81	mean	0.65	v9	NECC fangcang	NA	NA	84.75818	95.07273	92.34273
Sun H		Tianjin	Tianjin	2022.01.08	2022.02.13	0	0	0	1	BA.1	178	179	PCR	1	retrospective cohort	hospital	NA	47.87	mean	0.85	v8	First affiliated hospital of Tianjin University of TCM	NA	NA	66.70946	76.24216	72.29703
Xian L		Shanghai	Shanghai	2022.03.01	2022.04.18	0	1	0	2	BA.2	27644	397933	PCR	1	outbreak investigation	outbreak	NA	NA	NA	NA	NA	NA	NA	NA	74.25673	83.69551	76.17163
Xian L			Jilin	2022.03.01	2022.04.18	0	1	0	2	BA.2	38744	74621	PCR	1	outbreak investigation	outbreak	NA	NA	NA	NA	NA	NA	NA	NA	72.66531	83.04857	78.26204
Zhang Y		Shanghai	Shanghai	2022.04.09	2022.05.11	0	1	0	2	BA.2	23453	122151	PCR	1	retrospective cohort	fangcang	1	44.91	mean	0.77	v9	NECC fangcang	NA	NA	84.88424	95.21697	92.56697
Sun F		Shanghai	Shanghai	2022.03.20	2022.05.06	0	1	0	2	BA.2	405	1029	PCR	1	retrospective cohort	hospital	1	69.62	mean	0.34	v9	Huashan Hospital	NA	NA	83.49854	93.63563	90.10542
Li X	35764610	Shenzhen	Guangdong	2021.12.22	2022.03.23	0	1	0	2	BA.2	380	465	PCR	1	retrospective cohort	hospital	NA	6	median	0.29	guideline	Shenzhen Third People's Hospital	NA	NA	61.05431	67.9951	61.69235
He X	38259438	Shenzhen	Guangdong	2022.02.21	2022.04.21	0	1	0	2	BA.2	1069	1255	PCR	1	retrospective	outbreak	NA	35	mean	0.84	NA	NA	NA	NA	62.19633	69.29783	63.71733
Li Q	37904829	Chongqing	Chongqing	2022.10.15	2022.11.15	0	2	1			67	74	PCR	0	hospital	hospital		54	mean	0.96	v7	NA	NA	NA	67.4175	75.25938	65.50844
Wang K	36995713	Urumqi	Xinjiang	2022.08.07	2022.09.07	0	2	1	5	BA.5	69	1232	PCR	1	contact tracing	outbreak	NA	38	mean	0.9	NA	NA	NA	NA	69.50375	79.43406	77.27406
Liu R	38066518		Sichuan	2022.12.17	2023.01.12	1	2	1	5		86384	102645	PCR or RAT	1	cross-sectional	survey	NA	40	mean	0.97	NA	NA	NA	NA	0	0	0
Liu W	38130170	Shanghai	Shanghai	2022.03.17	2022.05.18	0	1	0	2	BA.2	21249	208373	PCR	1	retrospective multicenter	fangcang	NA	42	median	0.75	v9	Three fangcang in Shanghai	NA	NA	83.06317	93.16619	89.37556
Liu X	38125480	Changsha	Hunan	2021.12.15	2022.08.31	0	1	0	9		37	119	PCR	0	retrospective cohort	hospital	1	43	median	0.94	v9	First Hospital of Changsha	NA	NA	64.40077	66.62404	53.86619
Sha J	36731245	Changchun	Jilin	2022.03.10	2022.05.30	0	1	0	2	BA.2	2053	3715	PCR	1	retrospective cohort	fangcang	1	38.6	mean	0.87	v9	Changchun fangcang	NA	NA	74.87212	85.56985	82.14288
Wang Yh	38360539	Hohhot	Inner Mogolia	2022.10.15		0	2	1	7	BF.7	7537	7562	PCR	0	retrospective cohort	hospital	1	41	median	0.77	v10	First Hospital of Hohhot	NA	NA
Yang Y	37459867	Shenzhen	Guangdong	2021.12.22	2022.04.24	0	1	0	2	BA.2	1434	1721	PCR	1	retrospective cohort	hospital	1	33	median	0.77	NA	Shenzhen Third People's Hospital	0	NA	61.08185	68.02605	61.73889
Zhang H	38092887	Quanzhou	Fujian	2022.03.13	2022.04.14	0	1	0	2	BA.2	1454	2514	PCR	1	retrospective cohort	hospital	1	35	median	0.83	guideline	Quanzhou First affiliated hospital of Fujian University of TCM	0.005	NA	64.21097	71.43	62.96
Zhao S	37368748		Hunan	2022.01.15	2023.02.28	0	9	2	9	mixed	51346	60534		0	outbreak	outbreak	NA	55.6	mean	0.92	v8	NA	NA	NA	46.90679	48.4893	38.96682
Yin Z	36704960	Quzhou	Zhejiang	2022.03.01	2022.04.30	0	1	0	2	BA.2	99	151	PCR	1	outbreak	outbreak	NA	56	mean	0.9	v9	NA	NA	NA	67.63656	77.29656	72.24525
Yu W	37537950	Shanghai	Shanghai	2022.12.15	2023.01.31	1	2	1	5	BA.5	130	148	PCR or RAT	0	prospective cohort	hospital	1	41.3	mean	0.83	WHO guideline	Huashan Hospital, Renji Hospital,and Shanghai Jing'an Central Hospita	NA	1	0	0	0
Yu W	37537950	Shanghai	Shanghai	2022.12.15	2023.01.31	1	2	1	5	BA.5	145	148	PCR or RAT	0	prospective cohort	hospital	1	41.3	mean	0.88	WHO guideline	Huashan Hospital, Renji Hospital,and Shanghai Jing'an Central Hospita	NA	0	0	0	0
Zhang K	39107338	Beijing	Beijing	2022.12.24	2023.01.16	1	2	1	7		57982	63951	RAT	1	survey	survey	0	36.7	mean	0.95	NA	NA	NA	0.01	0	0	0
Chen B	37693834	Hangzhou	Zhejiang	2023.01.03	2023.01.10	1	2	1			576	602		1	hospital	hospital	1	43.8	mean	NA	NA	Zhejiang Hospital of TCM	NA	NA	0	0	0
Chu J	38873290		Jiangsu	2023.02.02	2023.03.31	1	2	1			317	327		1	cross-sectional	hospital	1	40.6	mean		NA	NA	NA	1	0	0	0
Deng H	36182032	Guangzhou	Guangdong		2022.07.15	0	9	2	9	mixed	229	275	PCR	0	cross-sectional	hospital	1	34	median	0.96	v9	Guangzhou Eighth People's Hospital	0	NA
Gao M	38293451	Guangzhou	Guangdong	2022.12.15	2023.02.15	1	2	1	5		78	124	PCR	0	survey	survey	0	41.5	mean	0.89	NA	NA	NA	NA	0	0	0
Gao X	37802303	Hohhot	Inner Mogolia	2022.09.28	2022.10.03	0	2	1	7	BF.7	369	421	PCR	1	hospital	hospital	1	33.4	mean	0.93	v9	Inner Mongolia Fourth Hospital	NA	NA	58.07	66.37	55.09
Gong X	38908522	Shenzhen	Guangdong	2022.08.15	2023.06.15	0	2	1	5	BA.5	33	54		0	hospital	hospital	1	40	median	0.76	v7	Shenzhen Third People's Hospital	NA	0	34.31123	38.27099	36.33872
Gong X	38908522	Shenzhen	Guangdong	2022.08.15	2023.06.15	0	2	1	7	BF.7	24	39		0	hospital	hospital	1	30	median	1	v7	Shenzhen Third People's Hospital	NA	0	34.31123	38.27099	36.33872
Gong X	38908522	Shenzhen	Guangdong	2022.08.15	2023.06.15	1	2	1	8	XBB	101	101		0	hospital	hospital	1	57	median	0.7	v7	Shenzhen Third People's Hospital	NA	0.48	0	0	0
Huo D	37404291	Beijing	Beijing	2023.03.02	2023.03.06	1	2	1	7	BF.7	202	242		1	cross-sectional	survey	NA	41	median	0.89	NA	NA	NA	NA	0	0	0
Huo D	37404291	Beijing	Beijing	2023.03.02	2023.03.06	1	2	1	5	BA.5	84	97		1	cross-sectional	survey	NA	41	median	0.91	NA	NA	NA	NA	0	0	0
Fu J		Ganzhou	Jiangxi	2022.09.06	2022.09.26	0	1	0			214	239	PCR	1	hospital	hospital	1	37	mean	0.93	v9	Fifth people's hospital of Ganzhou	NA	NA	73.18	83.63	78.24
Li D	37878315	Shenzhen	Guangdong	2022.02.15	2022.10.15	0	9	3	9	mixed	464	671	PCR	0	contact tracing	outbreak	1	41.5	median	0.7	NA	NA	NA	NA	63.01584	70.23288	65.17728
Ben S	38915037	Shanghai	Shanghai	2022.01.31	2022.05.31	0	1	0	2	BA.2	213	321	PCR	1	retrospective cohort	hospital	1	33	mean	0.9	v9	Shanghaii General hospital	NA	NA	76.82307	86.46634	80.27297
Liu Y	37250088	Shanghai	Shanghai	2022.03.10	2022.04.30	0	1	0	2	BA.2	1237	2334	PCR		retrospective cohort, household	outbreak	1	41.8	mean	0.84	NA	NA	NA	NA	79.97942	89.88962	84.59808
Li Y	36458144	Changchun	Jilin	2022.03.15	2022.04.15	0	1	0	2	BA.2	131	134	PCR	1	retrospective cohort	hospital	1	5.7	median	0.41	v9	First Affiliated Hospital of Jilin University	0.4	NA	76.365	87.27688	84.84219
