# Supplementary material for: Impact of Vaccination and Public Health Measures on the Severity of SARS-CoV-2 Omicron Infections in China: A Systematic Review and Meta-Regression Analysis
Source: Vaccines (Basel). 2025 Jul 12;13(7):747. doi: 10.3390/vaccines13070747 (PMC12301040; doi:10.3390/vaccines13070747)
Supplement: Supplementary file 1 [file vaccines-13-00747-s001.zip › Supplementary data5_severe.csv]

study	pmid	city	province	date1	date2	relaxation	variant1	variant2	variant3	variant_domin	event	all	ascertainment	precise period	design	setting	followup	age	method	vac	definition	location	antiviral	exposure	GRI	CHI	SI
Bian X	36305107	Shanghai	Shanghai	2022.04.08	2022.05.10	0	1	0	2	BA.2	0	380	PCR	1	retrospective	hospital	1	21.6	median	0.44	NA	Shanghai Sixth People's Hospital	0.018	NA	84.97879	95.32515	92.73515
Chen X	36106526	Shanghai	Shanghai	2022.03.20	2022.05.10	0	1	0	2	BA.2	93	847	PCR	1	prospective cohort	hospital	1	62	median	0.44	WHO guideline	Huashan Hospital	NA	NA	83.56635	93.71288	90.22577
Fan X	35686205	Jilin	Jilin	2022.03.03	2022.04.12	0	1	0	2	BA.2	45	27036	PCR	1	outbreak investigation	outbreak	NA	NA	NA	NA	v9	NA	NA	NA	72.72488	83.11634	78.36732
Feng Y		Tianjin	Tianjin	2022.01.08	2022.03.03	0	0	0	1	BA.1	1	417	PCR	1	retrospective	hospital	1	37	median	0.86	guideline	Haihe Hospital	0	NA	66.67673	76.20418	72.23891
Gu B	35796535	Suzhou	Jiangsu	2022.02.13	2022.02.20	0	0	0	1	BA.1	2	116	PCR	1	retrospective cohort	hospital	0	34.5	median	0.83	v8	Fifth people's hospital of Suzhou	0	NA	62.66125	71.6175	61.40375
Hua Q	36298618	Lanzhou	Gansu	2022.07.11	2022.07.26	0	1	0	2	BA.2	0	225	PCR	1	retrospective cohort	hospital	NA	42	median	0.9	v9	Second people's hospital of Lanzhou	NA	NA	69.2375	79.12625	76.79063
Li T	36395665	Tianjin	Tianjin	2022.01.21	2022.02.24	0	0	0	1	NA	2	430	PCR	1	retrospective cohort	hospital	1	36	mean	0.89	NA	Tianjin First Central hospital	0	NA	68.11114	77.844	74.78857
Li Hr	36420118	Quanzhou	Fujian	2022.03.13	2022.05.06	0	1	0	2	BA.2	3	3265	PCR	1	retrospective cohort	hospital	NA	36	mean	0.83	v9	First hospital of Quanzhou	0.01	NA	64.07529	71.34235	62.82412
Li Y	36458144	Changchun	Jilin	2022.03.15	2022.04.15	0	1	0	2	BA.2	1	134	PCR	1	retrospective cohort	hospital	1	5.7	median	0.41	v9	First Affiliated Hospital of Jilin University	0.4	NA	76.365	87.27688	84.84219
Lu G	35924388	Shanghai	Shanghai	2022.04.15	2022.05.15	0	1	0	2	BA.2	61	1377	PCR	1	prospective cohot	hospital	NA	76	median	0.27	NA	Shanghaininth people’s hospital, Huashan Hospital, and Shang-hai sixth people’s hospita	NA	NA	84.4471	94.71677	91.78935
Pei H	36389157	Shanghai	Shanghai	2022.04.05	2022.05.08	0	1	0	2	BA.2	39	25207	PCR	1	retrospective cohort	fangcang	NA	45	median	0.81	v9	Lingang Fangcang	NA	NA	85.23647	95.62	93.19353
Qiu W	36405724	Shanghai	Shanghai	2022.04.12	2022.06.17	0	1	0	2	BA.2	336	2347	PCR	1	retrospective cohort	hospital	0	72.2	mean	NA	v9	Shanghai Fourth people's hospital	NA	NA	79.20182	88.72364	83.36333
Shao J	36146487	Shanghai	Shanghai	2022.04.18	2022.05.30	0	1	0	2	BA.2	1	226	PCR	1	retrospective cohort	hospital	0	52	median	0.56	v9	Jiading District Central hospital	0.07	NA	84.38	94.64	91.67
Wei X		Zhuhai	Guangdong	2022.01.13	2022.03.20	0	0	0	1	NA	0	84	PCR	1	retrospective cohort	hospital	0	36.6	mean	0.89	v8	SYS University affiliated fifth hospital	0	NA	61.60269	68.78075	62.91463
Wu D	35850623	Anyang	Henan	2022.01.08	2022.01.29	0	0	0	1	BA.1	0	421	PCR	1	retrospective cohort	outbreak	1	26.3	mean	1	guideline	NA	0	NA	65.98136	75.40818	70.83
Zeng Q	35847120	Anyang	Henan	2022.01.08	2022.01.29	0	0	0	1	BA.1	0	380	PCR	1	prospective cohot	hospital	1	18	median	0.97	NA	Fifth people's hospital of Anyang	0	NA	65.98136	75.40818	70.83
Sun H		Tianjin	Tianjin	2022.01.08	2022.02.13	0	0	0	1	BA.1	2	179	PCR	1	retrospective cohort	hospital	NA	47.87	mean	0.85	v8	First affiliated hospital of Tianjin University of TCM	0	NA	66.70946	76.24216	72.29703
Xian L		Shanghai	Shanghai	2022.03.01	2022.04.18	0	1	0	2	BA.2	21	397933	PCR	1	outbreak investigation	outbreak	NA	NA	NA	NA	NA	NA	NA	NA	74.25673	83.69551	76.17163
Li X	35764610	Shenzhen	Guangdong	2021.12.22	2022.03.23	0	1	0	2	BA.2	0	465	PCR	1	retrospective cohort	hospital	NA	6	median	0.29	guideline	Shenzhen Third People's Hospital	0	NA	61.05431	67.9951	61.69235
Fu Z	36949347	Shanghai	Shanghai	2022.02.27	2022.07.01	0	1	0	2	BA.2	273	9914	PCR	1	hospital	hospital	NA	44	mean	0.68	NA	Ruijin Hospital	NA	NA	74.50661	83.63355	76.33
Han X	36979880	Wuhan	Hubei	2022.12.07	2022.12.13	1	2	1	7	BF.7	8	168	PCR	1	retrospective cohort	hospital	1	45	mean	0.84	NA	Wuhan Jinyintan Hospita;	0.48	NA	0	0	0
Li Q	37904829	Chongqing	Chongqing	2022.10.15	2022.11.15	0	2	1	5		5	74	PCR	0	hospital	hospital		54	mean	0.96	v7	NA	NA	NA	67.4175	75.25938	65.50844
Liu R	38066518		Sichuan	2022.12.17	2023.01.12	1	2	1	5		47116	102645	PCR or RAT	1	cross-sectional	survey	NA	40	mean	0.97	NA	NA	NA	NA	0	0	0
Yang Y	37459867	Shenzhen	Guangdong	2021.12.22	2022.04.24	0	1	0	2	BA.2	0	1721	PCR	1	retrospective cohort	hospital	1	33	median	0.77	NA	Shenzhen Third People's Hospital	NA	NA	61.08185	68.02605	61.73889
Zhang Y		Shanghai	Shanghai	2022.04.09	2022.05.11	0	1	0	2	BA.2	0	2514	PCR	1	retrospective cohort	hospital	1	35	median	0.83	guideline	Quanzhou First affiliated hospital of Fujian University of TCM	0.005	NA	84.88424	95.21697	92.56697
Zhao S	37368748		Hunan	2022.01.15	2023.02.28	0	9	2	9	mixed	2617	60534		0	outbreak	outbreak	NA	55.6	mean	0.92	v8	NA	NA	NA	46.90679	48.4893	38.96682
Yin Z	36704960	Quzhou	Zhejiang	2022.03.01	2022.04.30	0	1	0	2	BA.2	1	151	PCR	1	hospital	outbreak	NA	56	mean	0.9	v9	NA	NA	NA	67.63656	77.29656	72.24525
Chu Js	38464514	Jiujiang	Jiangxi	2022.11.15	2023.02.15	1	2	1	9		46	109		0	hospital	hospital	1	74	median	NA	v7	Jiujiang First People's Hospital	NA	NA	0	0	0
Gan J	38380744	Chengdu	Sichuan	2022.12.06	2023.02.14	1	2	1	5	BA.5	1894	4090	PCR	1	retrospective cohort	hospital	1	67	mean	0.32	v10	West China Hospital	NA	NA	0	0	0
Gao X	37802303	Hohhot	Inner Mogolia	2022.09.28	2022.10.03	0	2	1	7	BF.7	2	421		1	hospital	hospital	1	33.4	mean	0.93	v9	Inner Mongolia Fourth Hospital	NA	NA	58.07	66.37	55.09
Yang H	37635385	Beijing	Beijing	2022.12.19	2023.01.05	1	2	1	7	BF.7	21	770		1	retrospective cohort	hospital	1	59	median	0.72	v10	Beijing Chaoyang Hospital	NA	NA	0	0	0
Fu J		Ganzhou	Jiangxi	2022.09.06	2022.09.26	0	1	0			1	239		1	hospital	hospital	1	37	mean	0.93	v9	Fifth people's hospital of Ganzhou	NA	NA	73.18	83.63	78.24
Qin T		Nanning	Guangxi	2022.12.15	2023.01.15	1	2	1			108	858		0	prospective	hospital	1	58.5	mean	0.67	v10	Second affiliated hospital of Guangzi medical university	NA	NA	0	0	0
Tong X		Hangzhou	Zhejiang	2022.12.15	2023.01.15	1	2	1			54	183		0	hospital	hospital	1	55.6	mean	NA	v9	Fourth People's Hospital of Hangzhou	NA	NA	0	0	0
Liu X	38125480	Changsha	Hunan	2021.12.15	2022.08.31	0	1	0	9		0	119	PCR	0	retrospective cohort	hospital	1	43	median	0.94	v9	First Hospital of Changsha	NA	NA	64.40077	66.62404	53.86619
Gong X	38908522	Shenzhen	Guangdong	2022.08.15	2023.06.15	0	2	1	5	BA.5	0	54		0	hospital	hospital	1	40	median	0.76	v7	Shenzhen Third People's Hospital	NA	0	34.31123	38.27099	36.33872
Gong X	38908522	Shenzhen	Guangdong	2022.08.15	2023.06.15	0	2	1	7	BF.7	0	39		0	hospital	hospital	1	30	median	1	v7	Shenzhen Third People's Hospital	NA	0	34.31123	38.27099	36.33872
Gong X	38908522	Shenzhen	Guangdong	2022.08.15	2023.06.15	1	2	1	8	XBB	13	101		0	hospital	hospital	1	57	median	0.7	v7	Shenzhen Third People's Hospital	NA	0.48	0	0	0
Cheng L	39240085	Guangzhou	Guangdong	2022.12.16	2023.01.19	1	2	1	5	BA.5	474	755		1	hospital	hospital	NA	75	median	0.35	v10	Seven medical centers	NA	NA	0	0	0
Li H	37841011	Xian	Shaanxi	2022.12.08	2023.01.31	1	2	1			73	223		1	cross-sectional	hospital	0	75	median	NA	v10	Xian people's hospital	0.38	NA	0	0	0
