# Supplementary material for: Impact of Vaccination and Public Health Measures on the Severity of SARS-CoV-2 Omicron Infections in China: A Systematic Review and Meta-Regression Analysis
Source: Vaccines (Basel). 2025 Jul 12;13(7):747. doi: 10.3390/vaccines13070747 (PMC12301040; doi:10.3390/vaccines13070747)
Supplement: Supplementary file 1 [file vaccines-13-00747-s001.zip › Supplementary data6_death.csv]

study	pmid	city	province	date1	date2	relaxation	variant1	variant2	variant3	variant_domin	event	all	ascertainment	precise period	design	setting	followup	age	method	vac	definition	location	antiviral	exposure	GRI	CHI	SI
Li Hr	36420118	Quanzhou	Fujian	2022.03.13	2022.05.06	0	1	0	2	BA.2	0	3265	PCR	1	retrospective cohort	hospital	NA	36	mean	0.83	v9	First hospital of Quanzhou	0.01	NA	64.07529	71.34235	62.82412
Lu G	35924388	Shanghai	Shanghai	2022.04.15	2022.05.15	0	1	0	2	BA.2	7	1377	PCR	1	prospective cohot	hospital	NA	76	median	0.27	NA	Shanghaininth people’s hospital, Huashan Hospital, and Shang-hai sixth people’s hospita	0.4	NA	84.4471	94.71677	91.78935
Pei H	36389157	Shanghai	Shanghai	2022.04.05	2022.05.08	0	1	0	2	BA.2	1	25207	PCR	1	retrospective cohort	fangcang	NA	45	median	0.81	v9	Lingang Fangcang	NA	NA	85.23647	95.62	93.19353
Qiu W	36405724	Shanghai	Shanghai	2022.04.12	2022.06.17	0	1	0	2	BA.2	57	2347	PCR	1	retrospective cohort	hospital	0	72.2	mean	NA	v9	Shanghai Fourth people's hospital	NA	NA	79.20182	88.72364	83.36333
Shen J	36419783	Shanghai	Shanghai	2022.05.15	2022.06.15	0	1	0	2	BA.2	0	349	PCR	0	retrospective cohort	hospital	NA	72	mean	0.4	NA	Shanghai Ninth people's hospital	0.6	NA	74.12375	82.92125	75.17469
Wei X		Zhuhai	Guangdong	2022.01.13	2022.03.20	0	0	0	1	NA	0	84	PCR	1	retrospective cohort	hospital	0	36.6	mean	0.89	v8	SYS University affiliated fifth hospital	NA	NA	61.60269	68.78075	62.91463
Zeng Q	35847120	Anyang	Henan	2022.01.08	2022.01.29	0	0	0	1	BA.1	0	380	PCR	1	prospective cohot	hospital	1	18	median	0.97	NA	Fifth people's hospital of Anyang	0	NA	65.98136	75.40818	70.83
Feng Lt		Tianjin	Tianjin	2021.12.20	2022.01.15	0	0	0	1	BA.1	0	92	PCR	1	retrospective cohort	hospital	NA	31.28	median	0.98	v8	Haihe hospital of Tianjin	0	NA	54.78148	62.60815	51.09963
Xian L		Shanghai	Shanghai	2022.03.01	2022.04.18	0	1	0	2	BA.2	10	397933	PCR	1	outbreak investigation	outbreak	NA	NA	NA	NA	NA	NA	NA	NA	74.25673	83.69551	76.17163
Sun F		Shanghai	Shanghai	2022.03.20	2022.05.06	0	1	0	2	BA.2	24	1029	PCR	1	retrospective cohort	hospital	1	69.62	mean	0.34	v9	Huashan Hospital	NA	NA	83.49854	93.63563	90.10542
Bian X	36305107	Shanghai	Shanghai	2022.04.08	2022.05.10	0	1	0	2	BA.2	0	380	PCR	1	retrospective	hospital	1	21.6	median	0.44	v9	Shanghai Sixth People's Hospital	0.018	NA	84.97879	95.32515	92.73515
Li Qg	36313994	Anyang	Henan	2022.01.08	2022.02.13	0	0	0	1	BA.1	0	384	PCR	1	retrospective cohort	hospital	NA	26.4	mean	0.95	v9	Fifth people's hospital of Anyang	0.02	NA	64.91459	74.18946	67.50216
Han X	36979880	Wuhan	Hubei	2022.12.07	2022.12.13	1	2	1	7	BF.7	0	168	PCR	1	retrospective cohort	hospital	1	45	mean	0.84	NA	Wuhan Jinyintan Hospita;	0.48	NA	0	0	0
Yang H	37635385	Beijing	Beijing	2022.12.19	2023.01.05	1	2	1	7	BF.7	21	770		1	retrospective cohort	hospital	1	59	median	0.72	v10	Beijing Chaoyang Hospital	NA	NA	0	0	0
Qin T		Nanning	Guangxi	2022.12.15	2023.01.15	1	2	1			49	858		0	prospective	hospital	1	58.5	mean	0.67	v10	Second affiliated hospital of Guangzi medical university	NA	NA	0	0	0
Tong X		Hangzhou	Zhejiang	2022.12.15	2023.01.15	1	2	1			10	183		0	hospital	hospital	1	55.6	mean	NA	v9	Fourth People's Hospital of Hangzhou	NA	NA	0	0	0
Zhang H	38092887	Quanzhou	Fujian	2022.03.13	2022.04.14	0	1	0	2	BA.2	0	2514	PCR	1	retrospective cohort	hospital	1	35	median	0.83	guideline	Quanzhou First affiliated hospital of Fujian University of TCM	0.005	NA	64.21097	71.43	62.96
Fu J		Ganzhou	Jiangxi	2022.09.06	2022.09.26	0	1	0			1	239		1	hospital	hospital	1	37	mean	0.93	v9	Fifth people's hospital of Ganzhou	NA	NA	73.18	83.63	78.24
Li H	37841011	Xian	Shaanxi	2022.12.08	2023.01.31	1	2	1			49	223		1	cross-sectional	hospital	0	75	median	NA	v10	Xian people's hospital	0.38	NA	0	0	0
Li Y	36458144	Changchun	Jilin	2022.03.15	2022.04.15	0	1	0	2	BA.2	0	134	PCR	1	retrospective cohort	hospital	1	5.7	median	0.41	v9	First Affiliated Hospital of Jilin University	0.4	NA	76.365	87.27688	84.84219
